# Supplementary material for: ﻿DNA barcoding reveals a taxonomic fraud: Note on validity of Propomacrusmuramotoae (Coleoptera, Scarabaeidae)
Source: Zookeys. 2024 Jul 8;1206:181–90. doi: 10.3897/zookeys.1206.124932 (PMC11249845; doi:10.3897/zookeys.1206.124932)
Supplement: XML Treatment for Propomacrus [file zookeys.1206.124932-treatment1.xml]

<!DOCTYPE tp:taxon-treatment
  PUBLIC "-//TaxonX//DTD Taxonomic Treatment Publishing DTD v0 20100105//EN" "tax-treatment-NSO.dtd">
<tp:taxon-treatment xmlns:tp="http://www.plazi.org/taxpub"><tp:treatment-meta><kwd-group><label>Taxon classification</label><kwd>
                <named-content content-type="kingdom">Animalia</named-content>
              </kwd><kwd>
                <named-content content-type="order">Coleoptera</named-content>
              </kwd><kwd>
                <named-content content-type="family">Scarabaeidae</named-content>
              </kwd></kwd-group><mixed-citation publication-type="journal"><person-group><name><surname>Lee</surname><given-names>Seunghyun</given-names></name><name><surname>Hwang</surname><given-names>Seulmaro</given-names></name><name><surname>Lee</surname><given-names>Minhyeuk</given-names></name><name><surname>Seung</surname><given-names>Jinbae</given-names></name><name><surname>Choi</surname><given-names>Woong</given-names></name><name><surname>Bai</surname><given-names>Ming</given-names></name></person-group><article-title>﻿DNA barcoding reveals a taxonomic fraud: Note on validity of <italic><tp:taxon-name><tp:taxon-name-part taxon-name-part-type="genus" reg="Propomacrus">Propomacrus</tp:taxon-name-part><tp:taxon-name-part taxon-name-part-type="species" reg="muramotoae">muramotoae</tp:taxon-name-part></tp:taxon-name></italic> (<tp:taxon-name><tp:taxon-name-part taxon-name-part-type="order">Coleoptera</tp:taxon-name-part></tp:taxon-name>, <tp:taxon-name><tp:taxon-name-part taxon-name-part-type="family">Scarabaeidae</tp:taxon-name-part></tp:taxon-name>)</article-title><source>Zookeys</source><day>08</day><month>07</month><year>2024</year><volume>1206</volume><fpage>181</fpage><lpage>190</lpage><pub-id pub-id-type="doi">10.3897/zookeys.1206.124932</pub-id></mixed-citation></tp:treatment-meta><tp:nomenclature><label>﻿Genus</label><tp:taxon-name>
              <object-id xmlns:xlink="http://www.w3.org/1999/xlink" content-type="arpha" xlink:type="simple">AB7A0D1E-B24C-5A18-8D4B-1D513B13CA5E</object-id>
              <tp:taxon-name-part taxon-name-part-type="genus" reg="Propomacrus">Propomacrus</tp:taxon-name-part>
            </tp:taxon-name><tp:taxon-authority>Newman, 1837</tp:taxon-authority><tp:nomenclature-citation-list><tp:nomenclature-citation><tp:taxon-name>
                  <tp:taxon-name-part taxon-name-part-type="genus" reg="Porropus">Porropus</tp:taxon-name-part>
                </tp:taxon-name><comment>Laporte 1840: 113.</comment></tp:nomenclature-citation><tp:nomenclature-citation><tp:taxon-name>
                  <tp:taxon-name-part taxon-name-part-type="genus" reg="Protomacrus">Protomacrus</tp:taxon-name-part>
                </tp:taxon-name><comment>Hope 1841: 595.</comment></tp:nomenclature-citation><tp:nomenclature-citation><tp:taxon-name>
                  <tp:taxon-name-part taxon-name-part-type="genus" reg="Macropropus">Macropropus</tp:taxon-name-part>
                </tp:taxon-name><comment>Agassiz 1846: 309.</comment></tp:nomenclature-citation></tp:nomenclature-citation-list></tp:nomenclature><tp:treatment-sec sec-type="type species" id="SECID0ENZAE"><title>Type species.</title><p><italic><tp:taxon-name><tp:taxon-name-part taxon-name-part-type="genus" reg="Scarabaeus">Scarabaeus</tp:taxon-name-part><tp:taxon-name-part taxon-name-part-type="species" reg="bimucronatus">bimucronatus</tp:taxon-name-part></tp:taxon-name></italic> Pallas, 1781: 13.</p></tp:treatment-sec></tp:taxon-treatment>
