# Supplementary material for: ﻿DNA barcoding reveals a taxonomic fraud: Note on validity of Propomacrusmuramotoae (Coleoptera, Scarabaeidae)
Source: Zookeys. 2024 Jul 8;1206:181–90. doi: 10.3897/zookeys.1206.124932 (PMC11249845; doi:10.3897/zookeys.1206.124932)
Supplement: XML Treatment for Propomacrus bimucronatus bimucronatus [file zookeys.1206.124932-treatment2.xml]

<!DOCTYPE tp:taxon-treatment
  PUBLIC "-//TaxonX//DTD Taxonomic Treatment Publishing DTD v0 20100105//EN" "tax-treatment-NSO.dtd">
<tp:taxon-treatment xmlns:tp="http://www.plazi.org/taxpub"><tp:treatment-meta><kwd-group><label>Taxon classification</label><kwd>
                <named-content content-type="kingdom">Animalia</named-content>
              </kwd><kwd>
                <named-content content-type="order">Coleoptera</named-content>
              </kwd><kwd>
                <named-content content-type="family">Scarabaeidae</named-content>
              </kwd></kwd-group><mixed-citation publication-type="journal"><person-group><name><surname>Lee</surname><given-names>Seunghyun</given-names></name><name><surname>Hwang</surname><given-names>Seulmaro</given-names></name><name><surname>Lee</surname><given-names>Minhyeuk</given-names></name><name><surname>Seung</surname><given-names>Jinbae</given-names></name><name><surname>Choi</surname><given-names>Woong</given-names></name><name><surname>Bai</surname><given-names>Ming</given-names></name></person-group><article-title>﻿DNA barcoding reveals a taxonomic fraud: Note on validity of <italic><tp:taxon-name><tp:taxon-name-part taxon-name-part-type="genus" reg="Propomacrus">Propomacrus</tp:taxon-name-part><tp:taxon-name-part taxon-name-part-type="species" reg="muramotoae">muramotoae</tp:taxon-name-part></tp:taxon-name></italic> (<tp:taxon-name><tp:taxon-name-part taxon-name-part-type="order">Coleoptera</tp:taxon-name-part></tp:taxon-name>, <tp:taxon-name><tp:taxon-name-part taxon-name-part-type="family">Scarabaeidae</tp:taxon-name-part></tp:taxon-name>)</article-title><source>Zookeys</source><day>08</day><month>07</month><year>2024</year><volume>1206</volume><fpage>181</fpage><lpage>190</lpage><pub-id pub-id-type="doi">10.3897/zookeys.1206.124932</pub-id></mixed-citation></tp:treatment-meta><tp:nomenclature><label>﻿</label><tp:taxon-name>
              <object-id xmlns:xlink="http://www.w3.org/1999/xlink" content-type="arpha" xlink:type="simple">1E6308E1-17C8-5A7E-B762-D21F3ED9C591</object-id>
              <tp:taxon-name-part taxon-name-part-type="genus" reg="Propomacrus">Propomacrus</tp:taxon-name-part>
              <tp:taxon-name-part taxon-name-part-type="species" reg="bimucronatus">bimucronatus</tp:taxon-name-part>
              <tp:taxon-name-part taxon-name-part-type="subspecies" reg="bimucronatus">bimucronatus</tp:taxon-name-part>
            </tp:taxon-name><tp:taxon-authority>Pallas, 1781</tp:taxon-authority><tp:nomenclature-citation-list><tp:nomenclature-citation><tp:taxon-name>
                  <tp:taxon-name-part taxon-name-part-type="genus" reg="Scarabaeus">Scarabaeus</tp:taxon-name-part>
                  <tp:taxon-name-part taxon-name-part-type="species" reg="bimucronatus">bimucronatus</tp:taxon-name-part>
                </tp:taxon-name><comment>Pallas, 1781: 13.</comment></tp:nomenclature-citation><tp:nomenclature-citation><tp:taxon-name>
                  <tp:taxon-name-part taxon-name-part-type="genus" reg="Propomacrus">Propomacrus</tp:taxon-name-part>
                  <tp:taxon-name-part taxon-name-part-type="species" reg="arbaces">arbaces</tp:taxon-name-part>
                </tp:taxon-name><comment>Newman, 1837: 256.</comment></tp:nomenclature-citation><tp:nomenclature-citation><tp:taxon-name>
                  <tp:taxon-name-part taxon-name-part-type="genus" reg="Propomacrus">Propomacrus</tp:taxon-name-part>
                  <tp:taxon-name-part taxon-name-part-type="species" reg="muramotoae">muramotoae</tp:taxon-name-part>
                </tp:taxon-name><comment>Fujioka, 2007: 99. (syn. nov.)</comment></tp:nomenclature-citation></tp:nomenclature-citation-list></tp:nomenclature><tp:treatment-sec sec-type="material" id="SECID0EL3AE"><title>Material examined.</title><p><bold>Turkey</bold> • 1 male, 2 females; Mersin province 1500 m nr. Köseçobanli village dead in old pollarded oaks; 2017; Serder Göktepe leg.; BMNH{E} 2018-74; Natural History Museum London (<abbrev xmlns:xlink="http://www.w3.org/1999/xlink" content-type="institution" xlink:title="Natural History Museum London" id="ABBRID0ET3AE" xlink:type="simple">NHM</abbrev> hereafter) • 1 male; Smyrna; <abbrev xmlns:xlink="http://www.w3.org/1999/xlink" content-type="institution" xlink:title="Natural History Museum London" id="ABBRID0EY3AE" xlink:type="simple">NHM</abbrev> • 1 male; Asia Minor; 1910; G.a. Tellalian; <abbrev xmlns:xlink="http://www.w3.org/1999/xlink" content-type="institution" xlink:title="Natural History Museum London" id="ABBRID0E43AE" xlink:type="simple">NHM</abbrev> • 1 female; Asia Minor; <abbrev xmlns:xlink="http://www.w3.org/1999/xlink" content-type="institution" xlink:title="Natural History Museum London" id="ABBRID0EC4AE" xlink:type="simple">NHM</abbrev> • 1 male, 2 females; Fry coll.; As Min Smyrne; 1905-100; <abbrev xmlns:xlink="http://www.w3.org/1999/xlink" content-type="institution" xlink:title="Natural History Museum London" id="ABBRID0EH4AE" xlink:type="simple">NHM</abbrev> • 1 female; Besika Bay; G.C.C. Champion; 1927-409; <abbrev xmlns:xlink="http://www.w3.org/1999/xlink" content-type="institution" xlink:title="Natural History Museum London" id="ABBRID0EM4AE" xlink:type="simple">NHM</abbrev> • 3 males, 1 female; Smyrne; 1906; Chinese Academy of Sciences • 2 males, 2 females; Hatay; Jun. 2007; private collection of Woong Choi. <bold>Syria</bold> • 2 females; Syria; 80.53; <abbrev xmlns:xlink="http://www.w3.org/1999/xlink" content-type="institution" xlink:title="Natural History Museum London" id="ABBRID0ET4AE" xlink:type="simple">NHM</abbrev> • 1 female; Aleppo, Syria; G Lewis; 1915-38; <abbrev xmlns:xlink="http://www.w3.org/1999/xlink" content-type="institution" xlink:title="Natural History Museum London" id="ABBRID0EY4AE" xlink:type="simple">NHM</abbrev>.</p></tp:treatment-sec><tp:treatment-sec sec-type="material" id="SECID0E44AE"><title>Additional material with falsified labels.</title><p><bold>Nepal</bold> 1 female; Khandbari, Dharan Prov.; 5 Jun. 2008; LUOGUOHUA leg.; private collection of Seulmaro Hwang; <bold>China</bold> 1 male, 1 female; Madi (Medog) county, Linzhi (Nyingchi), Xizang; <named-content xmlns:xlink="http://www.w3.org/1999/xlink" content-type="dwc:verbatimCoordinates" xlink:type="simple"><named-content content-type="geo-json" specific-use="{&#34;type&#34;:&#34;Point&#34;,&#34;coordinates&#34;:[95.500000,29.483333]}" id="NCID0EK5AE" xlink:type="simple">29°29'N, 95°30'E</named-content></named-content>; alt. c. 600 m; 7–15 Jul. 2014; Wu Weimin leg.; private collection of Seulmaro Hwang.</p></tp:treatment-sec></tp:taxon-treatment>
