# Supplementary material for: ﻿DNA barcoding reveals a taxonomic fraud: Note on validity of Propomacrusmuramotoae (Coleoptera, Scarabaeidae)
Source: Zookeys. 2024 Jul 8;1206:181–90. doi: 10.3897/zookeys.1206.124932 (PMC11249845; doi:10.3897/zookeys.1206.124932)
Supplement: XML Treatment for Propomacrus bimucronatus cypriacus [file zookeys.1206.124932-treatment3.xml]

<!DOCTYPE tp:taxon-treatment
  PUBLIC "-//TaxonX//DTD Taxonomic Treatment Publishing DTD v0 20100105//EN" "tax-treatment-NSO.dtd">
<tp:taxon-treatment xmlns:tp="http://www.plazi.org/taxpub"><tp:treatment-meta><kwd-group><label>Taxon classification</label><kwd>
                <named-content content-type="kingdom">Animalia</named-content>
              </kwd><kwd>
                <named-content content-type="order">Coleoptera</named-content>
              </kwd><kwd>
                <named-content content-type="family">Scarabaeidae</named-content>
              </kwd></kwd-group><mixed-citation publication-type="journal"><person-group><name><surname>Lee</surname><given-names>Seunghyun</given-names></name><name><surname>Hwang</surname><given-names>Seulmaro</given-names></name><name><surname>Lee</surname><given-names>Minhyeuk</given-names></name><name><surname>Seung</surname><given-names>Jinbae</given-names></name><name><surname>Choi</surname><given-names>Woong</given-names></name><name><surname>Bai</surname><given-names>Ming</given-names></name></person-group><article-title>﻿DNA barcoding reveals a taxonomic fraud: Note on validity of <italic><tp:taxon-name><tp:taxon-name-part taxon-name-part-type="genus" reg="Propomacrus">Propomacrus</tp:taxon-name-part><tp:taxon-name-part taxon-name-part-type="species" reg="muramotoae">muramotoae</tp:taxon-name-part></tp:taxon-name></italic> (<tp:taxon-name><tp:taxon-name-part taxon-name-part-type="order">Coleoptera</tp:taxon-name-part></tp:taxon-name>, <tp:taxon-name><tp:taxon-name-part taxon-name-part-type="family">Scarabaeidae</tp:taxon-name-part></tp:taxon-name>)</article-title><source>Zookeys</source><day>08</day><month>07</month><year>2024</year><volume>1206</volume><fpage>181</fpage><lpage>190</lpage><pub-id pub-id-type="doi">10.3897/zookeys.1206.124932</pub-id></mixed-citation></tp:treatment-meta><tp:nomenclature><label>﻿</label><tp:taxon-name>
              <object-id xmlns:xlink="http://www.w3.org/1999/xlink" content-type="arpha" xlink:type="simple">426EE80D-3A4F-57C5-B768-E9127E19AAE6</object-id>
              <tp:taxon-name-part taxon-name-part-type="genus" reg="Propomacrus">Propomacrus</tp:taxon-name-part>
              <tp:taxon-name-part taxon-name-part-type="species" reg="bimucronatus">bimucronatus</tp:taxon-name-part>
              <tp:taxon-name-part taxon-name-part-type="subspecies" reg="cypriacus">cypriacus</tp:taxon-name-part>
            </tp:taxon-name><tp:taxon-authority>Alexis &amp; Makris, 2002</tp:taxon-authority><tp:nomenclature-citation-list><tp:nomenclature-citation><tp:taxon-name>
                  <tp:taxon-name-part taxon-name-part-type="genus" reg="Propomacrus">Propomacrus</tp:taxon-name-part>
                  <tp:taxon-name-part taxon-name-part-type="species" reg="cypriacus">cypriacus</tp:taxon-name-part>
                </tp:taxon-name><comment>Alexis &amp; Makris, 2002: 103.</comment></tp:nomenclature-citation></tp:nomenclature-citation-list></tp:nomenclature><tp:treatment-sec sec-type="material" id="SECID0EFAAG"><title>Material examined.</title><p><bold>Cyprus</bold> • 1 male; Alethriko, Larnaca; <named-content xmlns:xlink="http://www.w3.org/1999/xlink" content-type="dwc:verbatimCoordinates" xlink:type="simple"><named-content content-type="geo-json" specific-use="{&#34;type&#34;:&#34;Point&#34;,&#34;coordinates&#34;:[33.489667,34.859000]}" id="NCID0EQAAG" xlink:type="simple">34°51.54'N, 33°29.38'E</named-content></named-content>; 15. viii. 2006; Aristos Aristophanous leg.; BMNH{E}2015-88; <abbrev xmlns:xlink="http://www.w3.org/1999/xlink" content-type="institution" xlink:title="Natural History Museum London" id="ABBRID0EVAAG" xlink:type="simple">NHM</abbrev> • 1 female Alethriko, Larnaca; <named-content xmlns:xlink="http://www.w3.org/1999/xlink" content-type="dwc:verbatimCoordinates" xlink:type="simple"><named-content content-type="geo-json" specific-use="{&#34;type&#34;:&#34;Point&#34;,&#34;coordinates&#34;:[33.489667,34.859000]}" id="NCID0E4AAG" xlink:type="simple">34°51.54'N, 33°29.38'E</named-content></named-content>; 5 ix 2008; Aristos Aristophanous leg.; BMNH{E}2015-88; <abbrev xmlns:xlink="http://www.w3.org/1999/xlink" content-type="institution" xlink:title="Natural History Museum London" id="ABBRID0ECBAG" xlink:type="simple">NHM</abbrev>.</p></tp:treatment-sec></tp:taxon-treatment>
