# Supplementary material for: ﻿DNA barcoding reveals a taxonomic fraud: Note on validity of Propomacrusmuramotoae (Coleoptera, Scarabaeidae)
Source: Zookeys. 2024 Jul 8;1206:181–90. doi: 10.3897/zookeys.1206.124932 (PMC11249845; doi:10.3897/zookeys.1206.124932)
Supplement: Supplementary material 1 — Public sequences, PCR primers, and PCR conditions [file zookeys-1206-181_article-124932__-s001.xlsx]

## Sheet: PublicSeq
No.	Accession No.	Genus	Species	Subspecies
1	KY004194.1	Euchirus	dupontianus
2	KY004195.1	Euchirus	longimanus
3	KY004193.1	Propomacrus	davidi
4	KY004167.1	Propomacrus	bimucronatus	cypriacus
5	KY004168.1	Propomacrus	bimucronatus	cypriacus
6	KY004169.1	Propomacrus	bimucronatus	cypriacus
7	KY004170.1	Propomacrus	bimucronatus	cypriacus
8	KY004171.1	Propomacrus	bimucronatus	cypriacus
9	KY004172.1	Propomacrus	bimucronatus	cypriacus
10	KY004173.1	Propomacrus	bimucronatus	cypriacus
11	KY004174.1	Propomacrus	bimucronatus	cypriacus
12	KY004175.1	Propomacrus	bimucronatus	cypriacus
13	KY004176.1	Propomacrus	bimucronatus	cypriacus
14	KY004177.1	Propomacrus	bimucronatus	cypriacus
15	KY004178.1	Propomacrus	bimucronatus	cypriacus
16	KY004179.1	Propomacrus	bimucronatus	cypriacus
17	KY004180.1	Propomacrus	bimucronatus	cypriacus
18	KY004181.1	Propomacrus	bimucronatus	cypriacus
19	KY004182.1	Propomacrus	bimucronatus	cypriacus
20	KY004183.1	Propomacrus	bimucronatus	cypriacus
21	KY004184.1	Propomacrus	bimucronatus	cypriacus
22	KY004185.1	Propomacrus	bimucronatus	cypriacus
23	KY004186.1	Propomacrus	bimucronatus	cypriacus
24	KY004187.1	Propomacrus	bimucronatus
25	KY004188.1	Propomacrus	bimucronatus
26	KY004189.1	Propomacrus	bimucronatus
27	KY004190.1	Propomacrus	bimucronatus
28	KY004191.1	Propomacrus	bimucronatus
29	KY004192.1	Propomacrus	bimucronatus
30	NC70352.1	Propomacrus	bimucronatus
31	D1	Propomacrus	muramotoae
32	D2	Propomacrus	muramotoae
33	D3	Propomacrus	muramotoae
34	D4	Propomacrus	muramotoae
35	D6	Propomacrus	muramotoae

## Sheet: Primer
No.	Name	Sequence
1	PM_F1	TAA TAC TAG GCG CCC CGG AT
2	PM_F2	ATA CTA GGC GCC CCG GAT AT
3	PM_R1	CCT CCG GCA GGG TCA AAA A
4	PM_R2	CCT CCA GCT GGG TCG AAA A

## Sheet: PCRcondition
Step No.		Temp.	Time
1	initial denaturation	95	1min
2	denaturation	95	1min
3	hybridization
4	extension	72	1min
2~4 35X
5	final elongation	72	4min
